# Supplementary material for: Snowball 2.0: Generic Material Data Parser for ChemDataExtractor
Source: J Chem Inf Model. 2023 Nov 7;63(22):7045–55. doi: 10.1021/acs.jcim.3c01281 (PMC10685441; doi:10.1021/acs.jcim.3c01281)
Supplement: Supplementary file 1 — ci3c01281_si_001.zip [file ci3c01281_si_001.zip]

Archive with 2 entries (2 files):
- dois.txt
- model.zip
