# Supplementary material for: Snowball 2.0: Generic Material Data Parser for ChemDataExtractor
Source: J Chem Inf Model. 2023 Nov 7;63(22):7045–55. doi: 10.1021/acs.jcim.3c01281 (PMC10685441; doi:10.1021/acs.jcim.3c01281)
Supplement: Supplementary file 1 — ci3c01281_si_001.zip [file ci3c01281_si_001.zip › dois.txt]

10.1006/spmi.1996.0008
10.1007/BF03401206
10.1007/s00158-008-0323-7
10.1007/s00161-020-00862-8
10.1007/s00214-009-0723-9
10.1007/s00216-016-9480-5
10.1007/s00269-011-0473-9
10.1007/s00269-013-0607-3
10.1007/s00269-014-0686-9
10.1007/s00289-010-0372-0
10.1007/s00289-014-1263-6
10.1007/s00339-006-3690-1
10.1007/s00339-007-3887-y
10.1007/s00339-011-6503-0
10.1007/s00339-011-6699-z
10.1007/s00339-012-7195-9
10.1007/s00339-012-7496-z
10.1007/s00339-013-7664-9
10.1007/s00339-013-8101-9
10.1007/s00339-015-9046-y
10.1007/s00339-015-9096-1
10.1007/s00339-015-9388-5
10.1007/s00339-016-0066-z
10.1007/s00339-016-0336-9
10.1007/s00339-016-0349-4
10.1007/s00339-016-0416-x
10.1007/s00339-016-0571-0
10.1007/s00339-017-0972-8
10.1007/s00339-017-0986-2
10.1007/s00339-018-1742-y
10.1007/s00339-018-1867-z
10.1007/s00339-018-1970-1
10.1007/s00339-018-1975-9
10.1007/s00339-018-2028-0
10.1007/s00339-018-2303-0
10.1007/s00339-018-2323-9
10.1007/s00339-019-2497-9
10.1007/s00339-019-2663-0
10.1007/s00339-019-2955-4
10.1007/s00339-019-3113-8
10.1007/s00339-020-03968-7
10.1007/s00340-012-5331-z
10.1007/s00340-013-5395-4
10.1007/s00396-012-2857-x
10.1007/s00542-019-04697-5
10.1007/s00604-015-1521-9
10.1007/s00604-017-2193-4
10.1007/s00604-017-2402-1
10.1007/s00604-020-04403-7
10.1007/s00706-015-1553-1
10.1007/s00707-012-0798-6
10.1007/s00710-013-0275-5
10.1007/s00723-011-0270-0
10.1007/s00894-008-0345-5
10.1007/s00894-009-0543-9
10.1007/s00894-015-2694-1
10.1007/s10008-008-0585-4
10.1007/s10008-011-1460-2
10.1007/s10008-015-3071-9
10.1007/s10008-017-3865-z
10.1007/s10008-018-3911-5
10.1007/s10008-018-4036-6
10.1007/s10043-013-0021-6
10.1007/s10311-015-0538-y
10.1007/s10483-018-2360-6
10.1007/s10562-007-9224-4
10.1007/s10562-008-9730-z
10.1007/s10562-014-1353-y
10.1007/s10562-014-1397-z
10.1007/s10562-019-02970-w
10.1007/s10570-019-02521-x
10.1007/s10593-020-02791-5
10.1007/s10773-017-3583-4
10.1007/s10825-013-0544-x
10.1007/s10825-019-01439-8
10.1007/s10832-011-9651-x
10.1007/s10832-013-9809-9
10.1007/s10853-006-1306-y
10.1007/s10853-008-2550-0
10.1007/s10853-010-4251-8
10.1007/s10853-010-4813-9
10.1007/s10853-010-5061-8
10.1007/s10853-011-5991-9
10.1007/s10853-012-6646-1
10.1007/s10853-012-6743-1
10.1007/s10853-013-7474-7
10.1007/s10853-015-9626-4
10.1007/s10853-016-0165-4
10.1007/s10853-016-0329-2
10.1007/s10853-017-0858-3
10.1007/s10853-017-1164-9
10.1007/s10853-017-1328-7
10.1007/s10853-018-2220-9
10.1007/s10853-018-3132-4
10.1007/s10853-019-03615-4
10.1007/s10853-019-03886-x
10.1007/s10853-019-03942-6
10.1007/s10853-019-04289-8
10.1007/s10854-007-9377-3
10.1007/s10854-008-9681-6
10.1007/s10854-008-9736-8
10.1007/s10854-008-9740-z
10.1007/s10854-010-0068-0
10.1007/s10854-010-0171-2
10.1007/s10854-012-0684-y
10.1007/s10854-012-0813-7
10.1007/s10854-013-1512-8
10.1007/s10854-014-1791-8
10.1007/s10854-014-1999-7
10.1007/s10854-014-2058-0
10.1007/s10854-014-2068-y
10.1007/s10854-014-2236-0
10.1007/s10854-014-2338-8
10.1007/s10854-014-2533-7
10.1007/s10854-014-2647-y
10.1007/s10854-015-2670-7
10.1007/s10854-015-2771-3
10.1007/s10854-015-2885-7
10.1007/s10854-015-2988-1
10.1007/s10854-015-3271-1
10.1007/s10854-015-3377-5
10.1007/s10854-015-3856-8
10.1007/s10854-016-4278-y
10.1007/s10854-016-4489-2
10.1007/s10854-016-4514-5
10.1007/s10854-016-4755-3
10.1007/s10854-016-5386-4
10.1007/s10854-016-5449-6
10.1007/s10854-016-5660-5
10.1007/s10854-016-6122-9
10.1007/s10854-016-6148-z
10.1007/s10854-016-6171-0
10.1007/s10854-016-6192-8
10.1007/s10854-017-6418-4
10.1007/s10854-017-6425-5
10.1007/s10854-017-6636-9
10.1007/s10854-017-7028-x
10.1007/s10854-017-7106-0
10.1007/s10854-017-7149-2
10.1007/s10854-017-7416-2
10.1007/s10854-017-7509-y
10.1007/s10854-017-7527-9
10.1007/s10854-017-7773-x
10.1007/s10854-017-8207-5
10.1007/s10854-017-8431-z
10.1007/s10854-018-00645-7
10.1007/s10854-018-0229-0
10.1007/s10854-018-0342-0
10.1007/s10854-018-8643-x
10.1007/s10854-018-8692-1
10.1007/s10854-018-8910-x
10.1007/s10854-018-9101-5
10.1007/s10854-018-9111-3
10.1007/s10854-018-9173-2
10.1007/s10854-018-9332-5
10.1007/s10854-018-9484-3
10.1007/s10854-018-9602-2
10.1007/s10854-018-9621-z
10.1007/s10854-018-9762-0
10.1007/s10854-018-9886-2
10.1007/s10854-018-9937-8
10.1007/s10854-018-9994-z
10.1007/s10854-019-00856-6
10.1007/s10854-019-00997-8
10.1007/s10854-019-01564-x
10.1007/s10854-019-01621-5
10.1007/s10854-019-01954-1
10.1007/s10854-019-02055-9
10.1007/s10854-019-02199-8
10.1007/s10854-019-02264-2
10.1007/s10854-019-02318-5
10.1007/s10854-019-02700-3
10.1007/s10854-020-03129-9
10.1007/s10854-020-03596-0
10.1007/s10854-020-04023-0
10.1007/s10854-020-04269-8
10.1007/s10854-020-04664-1
10.1007/s10876-018-1332-3
10.1007/s10876-018-1347-9
10.1007/s10894-011-9466-4
10.1007/s10895-008-0414-2
10.1007/s10895-015-1593-2
10.1007/s10904-011-9548-9
10.1007/s10904-015-0307-1
10.1007/s10904-016-0346-2
10.1007/s10904-018-01067-y
10.1007/s10904-018-0797-8
10.1007/s10904-018-0834-7
10.1007/s10904-018-0866-z
10.1007/s10904-018-0867-y
10.1007/s10904-018-1051-0
10.1007/s10904-019-01142-y
10.1007/s10904-020-01598-3
10.1007/s10909-017-1763-5
10.1007/s10909-020-02349-x
10.1007/s10910-015-0483-9
10.1007/s10934-016-0191-2
10.1007/s10948-016-3488-0
10.1007/s10948-016-3547-6
10.1007/s10948-016-3693-x
10.1007/s10948-017-4106-5
10.1007/s10948-018-4913-3
10.1007/s10948-019-05359-3
10.1007/s10948-020-05557-4
10.1007/s10971-010-2255-0
10.1007/s10971-013-3049-y
10.1007/s10971-013-3054-1
10.1007/s10971-013-3101-y
10.1007/s10971-014-3426-1
10.1007/s10971-016-4023-2
10.1007/s10971-017-4306-2
10.1007/s10971-017-4493-x
10.1007/s10971-018-4636-8
10.1007/s10971-018-4820-x
10.1007/s10973-016-5298-9
10.1007/s11051-008-9416-x
10.1007/s11051-009-9598-x
10.1007/s11051-011-0618-2
10.1007/s11051-013-1910-0
10.1007/s11051-014-2377-3
10.1007/s11051-014-2713-7
10.1007/s11051-014-2798-z
10.1007/s11051-018-4127-4
10.1007/s11051-020-04860-4
10.1007/s11082-007-9145-x
10.1007/s11082-012-9636-2
10.1007/s11082-014-0053-6
10.1007/s11082-016-0420-6
10.1007/s11082-016-0775-8
10.1007/s11082-018-1580-3
10.1007/s11082-018-1654-2
10.1007/s11082-019-1960-3
10.1007/s11082-019-2003-9
10.1007/s11090-020-10059-1
10.1007/s11107-019-00852-0
10.1007/s11144-018-1406-0
10.1007/s11164-013-1422-7
10.1007/s11164-014-1622-9
10.1007/s11164-018-3294-3
10.1007/s11164-020-04150-7
10.1007/s11224-012-0040-0
10.1007/s11224-013-0321-2
10.1007/s11224-017-1055-3
10.1007/s11244-008-9078-z
10.1007/s11244-009-9424-9
10.1007/s11244-015-0453-2
10.1007/s11265-016-1204-8
10.1007/s11277-019-06983-x
10.1007/s11340-016-0242-2
10.1007/s11356-014-2624-2
10.1007/s11356-016-6495-6
10.1007/s11356-018-2145-5
10.1007/s11356-019-05925-1
10.1007/s11433-014-5421-5
10.1007/s11433-015-5655-x
10.1007/s11434-006-1281-3
10.1007/s11467-014-0414-4
10.1007/s11467-014-0434-0
10.1007/s11467-017-0652-3
10.1007/s11467-018-0768-0
10.1007/s11467-019-0912-5
10.1007/s11581-015-1471-6
10.1007/s11581-016-1904-x
10.1007/s11581-017-2396-z
10.1007/s11581-019-02969-8
10.1007/s11661-013-2117-9
10.1007/s11661-015-3044-8
10.1007/s11661-018-5096-z
10.1007/s11664-007-0199-0
10.1007/s11664-019-07042-8
10.1007/s11664-019-07901-4
10.1007/s11664-020-08048-3
10.1007/s11664-020-08304-6
10.1007/s11665-014-1227-x
10.1007/s11665-014-1241-z
10.1007/s11696-019-00749-2
10.1007/s11696-020-01423-8
10.1007/s11706-018-0409-0
10.1007/s11708-018-0547-1
10.1007/s11767-014-4004-y
10.1007/s11998-014-9638-z
10.1007/s12034-014-0732-8
10.1007/s12034-016-1197-8
10.1007/s12034-020-02095-6
10.1007/s12039-013-0366-1
10.1007/s12039-017-1221-6
10.1007/s12043-014-0715-8
10.1007/s12043-019-1862-8
10.1007/s12043-019-1868-2
10.1007/s12210-020-00931-9
10.1007/s12221-012-0303-9
10.1007/s12274-014-0424-0
10.1007/s12274-017-1681-5
10.1007/s12274-020-2786-9
10.1007/s12274-020-2874-x
10.1007/s12596-020-00641-3
10.1007/s12598-019-01331-1
10.1007/s12633-014-9250-y
10.1007/s12633-015-9301-z
10.1007/s12648-013-0352-y
10.1007/s12648-015-0696-6
10.1007/s12648-017-0961-y
10.1007/s12648-018-1214-4
10.1007/s12648-020-01858-5
10.1007/s13204-018-0920-8
10.1007/s13204-019-01022-4
10.1007/s13204-019-01160-9
10.1007/s13204-019-01195-y
10.1007/s13204-020-01606-5
10.1007/s13369-017-2972-6
10.1007/s13726-016-0436-6
10.1007/s13738-015-0670-4
10.1007/s13738-020-01992-1
10.1007/s13762-014-0706-9
10.1007/s13762-016-1193-y
10.1007/s13762-019-02604-z
10.1007/s40195-015-0234-8
10.1007/s40201-019-00432-4
10.1007/s40820-015-0064-2
10.1007/s40820-017-0137-5
10.1007/s40820-020-00510-5
10.1007/s40820-020-00517-y
10.1007/s40843-016-5102-0
10.1007/s40998-018-0118-9
10.1007/s41403-019-00073-x
10.1007/s41779-018-0217-0
10.1007/s42114-020-00141-9
10.1007/s42823-020-00200-7
10.1007/s43236-020-00042-6
10.1016/0038-1098(73)90166-X
10.1016/0038-1098(78)90464-7
10.1016/0038-1098(80)91060-1
10.1016/0038-1098(88)90680-1
10.1016/0038-1098(95)00160-3
10.1016/0040-6090(96)80022-8
10.1016/j.apsusc.2011.08.132
10.1016/j.cap.2010.11.003
10.1016/j.cap.2013.10.003
10.1016/j.cej.2010.12.002
10.1016/j.cej.2012.06.142
10.1016/j.cej.2014.03.071
10.1016/j.cej.2014.07.066
10.1016/j.cej.2015.01.065
10.1016/j.cej.2015.03.101
10.1016/j.cej.2017.02.044
10.1016/j.cej.2018.04.170
10.1016/j.cej.2018.12.131
10.1016/j.cej.2018.12.161
10.1016/j.cej.2019.01.039
10.1016/j.cej.2019.05.206
10.1016/j.cej.2019.122772
10.1016/j.cej.2019.123833
10.1016/j.cej.2020.124102
10.1016/j.cej.2020.125422
10.1016/j.cej.2020.125747
10.1016/j.ceramint.2003.12.147
10.1016/j.ceramint.2019.01.094
10.1016/j.eurpolymj.2006.07.006
10.1016/j.eurpolymj.2014.07.006
10.1016/j.heliyon.2019.e01505
10.1016/j.ijleo.2013.11.036
10.1016/j.ijleo.2019.01.070
10.1016/j.jallcom.2013.10.246
10.1016/j.jece.2014.06.018
10.1016/j.jece.2015.06.001
10.1016/j.jece.2018.08.047
10.1016/j.jece.2019.103240
10.1016/j.jlumin.2017.06.021
10.1016/j.jmr.2018.10.010
10.1016/j.joule.2020.05.001
10.1016/j.matlet.2015.11.013
10.1016/j.matpr.2015.04.037
10.1016/j.matpr.2015.11.009
10.1016/j.matpr.2015.11.074
10.1016/j.matpr.2016.01.060
10.1016/j.matpr.2016.11.085
10.1016/j.matpr.2017.01.068
10.1016/j.matpr.2017.04.012
10.1016/j.matpr.2017.06.204
10.1016/j.matpr.2017.10.088
10.1016/j.matpr.2017.11.129
10.1016/j.matpr.2018.02.062
10.1016/j.matpr.2018.04.062
10.1016/j.matpr.2019.04.022
10.1016/j.matpr.2019.05.347
10.1016/j.matpr.2019.06.579
10.1016/j.matpr.2019.07.655
10.1016/j.matpr.2019.10.141
10.1016/j.matpr.2019.11.291
10.1016/j.matpr.2020.04.306
10.1016/j.matpr.2020.04.562
10.1016/j.matpr.2020.05.141
10.1016/j.matpr.2020.05.346
10.1016/j.mee.2008.01.091
10.1016/j.mtener.2020.100413
10.1016/j.optcom.2013.09.021
10.1016/j.optlastec.2005.02.005
10.1016/j.optmat.2004.04.018
10.1016/j.optmat.2004.12.021
10.1016/j.optmat.2005.09.082
10.1016/j.optmat.2006.02.011
10.1016/j.optmat.2008.11.006
10.1016/j.optmat.2010.06.015
10.1016/j.optmat.2012.07.028
10.1016/j.optmat.2013.09.003
10.1016/j.optmat.2014.01.031
10.1016/j.optmat.2014.03.039
10.1016/j.optmat.2014.06.032
10.1016/j.optmat.2014.08.007
10.1016/j.optmat.2014.09.018
10.1016/j.optmat.2014.12.020
10.1016/j.optmat.2015.05.002
10.1016/j.optmat.2015.11.034
10.1016/j.optmat.2016.03.030
10.1016/j.optmat.2017.03.015
10.1016/j.optmat.2017.05.040
10.1016/j.optmat.2017.09.039
10.1016/j.optmat.2017.10.050
10.1016/j.optmat.2017.11.017
10.1016/j.optmat.2018.02.034
10.1016/j.optmat.2018.03.030
10.1016/j.optmat.2018.03.033
10.1016/j.optmat.2018.04.025
10.1016/j.optmat.2018.05.054
10.1016/j.optmat.2018.06.055
10.1016/j.optmat.2018.09.042
10.1016/j.optmat.2018.10.007
10.1016/j.optmat.2018.10.024
10.1016/j.optmat.2018.10.043
10.1016/j.optmat.2019.05.046
10.1016/j.optmat.2019.05.047
10.1016/j.optmat.2019.109497
10.1016/j.optmat.2019.109606
10.1016/j.optmat.2020.109823
10.1016/j.optmat.2020.110063
10.1016/j.physb.2003.08.054
10.1016/j.physb.2005.03.031
10.1016/j.physb.2005.12.064
10.1016/j.physb.2006.01.019
10.1016/j.physb.2006.01.500
10.1016/j.physb.2006.05.430
10.1016/j.physb.2008.03.029
10.1016/j.physb.2008.10.017
10.1016/j.physb.2009.06.149
10.1016/j.physb.2009.08.009
10.1016/j.physb.2009.08.010
10.1016/j.physb.2009.08.136
10.1016/j.physb.2009.08.257
10.1016/j.physb.2009.08.310
10.1016/j.physb.2010.01.015
10.1016/j.physb.2010.02.033
10.1016/j.physb.2010.03.020
10.1016/j.physb.2010.03.045
10.1016/j.physb.2010.04.049
10.1016/j.physb.2010.06.057
10.1016/j.physb.2010.10.041
10.1016/j.physb.2010.10.065
10.1016/j.physb.2010.12.003
10.1016/j.physb.2011.01.057
10.1016/j.physb.2011.02.012
10.1016/j.physb.2011.02.037
10.1016/j.physb.2011.09.012
10.1016/j.physb.2011.09.080
10.1016/j.physb.2012.08.011
10.1016/j.physb.2012.08.027
10.1016/j.physb.2014.11.064
10.1016/j.physb.2015.09.025
10.1016/j.physb.2016.08.035
10.1016/j.physb.2016.10.013
10.1016/j.physb.2017.09.029
10.1016/j.physb.2018.02.001
10.1016/j.physb.2018.03.024
10.1016/j.physb.2018.07.019
10.1016/j.physb.2018.10.017
10.1016/j.physb.2018.11.016
10.1016/j.physb.2019.05.039
10.1016/j.physleta.2017.01.062
10.1016/j.proeng.2012.09.343
10.1016/j.rinp.2017.02.012
10.1016/j.rinp.2018.09.014
10.1016/j.rinp.2019.01.091
10.1016/j.ssc.2012.07.022
10.1016/j.synthmet.2005.07.231
10.1016/j.tsf.2003.10.018
10.1016/j.tsf.2003.10.115
10.1016/j.tsf.2003.11.167
10.1016/j.tsf.2003.11.295
10.1016/j.tsf.2004.02.075
10.1016/j.tsf.2004.11.073
10.1016/j.tsf.2004.11.120
10.1016/j.tsf.2005.02.021
10.1016/j.tsf.2005.04.018
10.1016/j.tsf.2005.04.044
10.1016/j.tsf.2005.06.113
10.1016/j.tsf.2005.07.280
10.1016/j.tsf.2005.07.338
10.1016/j.tsf.2005.08.230
10.1016/j.tsf.2005.08.407
10.1016/j.tsf.2005.11.044
10.1016/j.tsf.2005.11.083
10.1016/j.tsf.2005.12.247
10.1016/j.tsf.2006.06.036
10.1016/j.tsf.2006.09.031
10.1016/j.tsf.2007.03.049
10.1016/j.tsf.2007.03.150
10.1016/j.tsf.2007.04.160
10.1016/j.tsf.2007.05.029
10.1016/j.tsf.2007.07.180
10.1016/j.tsf.2007.12.050
10.1016/j.tsf.2007.12.106
10.1016/j.tsf.2008.06.052
10.1016/j.tsf.2008.08.144
10.1016/j.tsf.2008.10.092
10.1016/j.tsf.2009.01.120
10.1016/j.tsf.2009.02.062
10.1016/j.tsf.2009.02.079
10.1016/j.tsf.2009.04.061
10.1016/j.tsf.2010.03.074
10.1016/j.tsf.2010.04.024
10.1016/j.tsf.2010.05.016
10.1016/j.tsf.2010.05.116
10.1016/j.tsf.2010.12.025
10.1016/j.tsf.2011.01.105
10.1016/j.tsf.2011.01.276
10.1016/j.tsf.2011.04.015
10.1016/j.tsf.2011.07.052
10.1016/j.tsf.2011.09.046
10.1016/j.tsf.2012.02.010
10.1016/j.tsf.2012.09.084
10.1016/j.tsf.2012.11.080
10.1016/j.tsf.2012.11.121
10.1016/j.tsf.2012.12.045
10.1016/j.tsf.2013.02.035
10.1016/j.tsf.2014.08.024
10.1016/j.tsf.2014.11.042
10.1016/j.tsf.2014.12.023
10.1016/j.tsf.2015.09.083
10.1016/j.tsf.2015.11.017
10.1016/j.tsf.2015.11.045
10.1016/j.tsf.2015.12.043
10.1016/j.tsf.2015.12.058
10.1016/j.tsf.2016.05.028
10.1016/j.tsf.2016.07.061
10.1016/j.tsf.2016.08.017
10.1016/j.tsf.2017.04.017
10.1016/j.tsf.2017.04.041
10.1016/j.tsf.2017.05.041
10.1016/j.tsf.2017.07.034
10.1016/j.tsf.2017.07.074
10.1016/j.tsf.2017.08.016
10.1016/j.tsf.2018.02.001
10.1016/j.tsf.2018.08.015
10.1016/j.tsf.2018.08.019
10.1016/j.tsf.2018.12.009
10.1016/j.tsf.2019.01.022
10.1016/j.tsf.2019.05.058
10.1016/j.tsf.2019.137707
10.1016/j.tsf.2020.137864
10.1016/j.tsf.2020.137985
10.1016/j.tsf.2020.138209
10.1016/j.ultras.2012.09.006
10.1016/j.vacuum.2012.03.036
10.1016/S0022-3697(00)00067-6
10.1016/S0022-3697(02)00179-8
10.1016/S0038-1098(98)00568-7
10.1016/S0038-1098(98)00577-8
10.1016/S0038-1101(96)00165-7
10.1016/S0040-6090(00)00818-X
10.1016/S0040-6090(01)01111-7
10.1016/S0040-6090(01)01277-9
10.1016/S0040-6090(01)01711-4
10.1016/S0040-6090(02)00272-9
10.1016/S0040-6090(02)00791-5
10.1016/S0040-6090(02)00994-X
10.1016/S0040-6090(03)00331-6
10.1016/S0040-6090(03)00975-1
10.1016/S0040-6090(03)01151-9
10.1016/S0040-6090(03)01311-7
10.1016/S0040-6090(10)00133-1
10.1016/S0040-6090(99)00690-2
10.1016/S0040-6090(99)00726-9
10.1016/S0040-6090(99)01098-6
10.1016/S0921-4526(00)00467-1
10.1016/S0921-4526(01)00464-1
10.1016/S0921-4526(01)00870-5
10.1016/S0921-4526(01)00879-1
10.1016/S0921-4526(02)00464-7
10.1016/S0921-4526(02)00569-0
10.1016/S0921-4526(99)01852-9
10.1016/S0921-4526(99)02249-8
10.1016/S0921-4526(99)03006-9
10.1016/S0925-3467(01)00175-6
10.1016/S0925-3467(03)00183-6
10.1038/lsa.2016.168
10.1038/micronano.2016.37
10.1038/natrevmats.2016.100
10.1038/nchem.2518
10.1038/ncomms1088
10.1038/ncomms11001
10.1038/ncomms12442
10.1038/ncomms14521
10.1038/ncomms14765
10.1038/ncomms15083
10.1038/ncomms5132
10.1038/ncomms6258
10.1038/ncomms8044
10.1038/ncomms9185
10.1038/nnano.2015.212
10.1038/nnano.2016.287
10.1038/nnano.2017.161
10.1038/nphoton.2012.1
10.1038/nphys2733
10.1038/nphys3228
10.1038/nphys4323
10.1038/pj.2011.102
10.1038/pj.2014.90
10.1038/s41377-019-0174-6
10.1038/s41377-020-00371-y
10.1038/s41467-017-00115-4
10.1038/s41467-018-03026-0
10.1038/s41467-018-03870-0
10.1038/s41467-018-04099-7
10.1038/s41467-018-06437-1
10.1038/s41467-018-06463-z
10.1038/s41467-018-07097-x
10.1038/s41467-019-09070-8
10.1038/s41467-020-14774-3
10.1038/s41467-020-14875-z
10.1038/s41467-020-19219-5
10.1038/s41524-020-00440-1
10.1038/s41535-020-00255-9
10.1038/s41535-020-00260-y
10.1038/s41565-018-0298-5
10.1038/s41566-018-0179-3
10.1038/s41598-017-01080-0
10.1038/s41598-017-02730-z
10.1038/s41598-017-02808-8
10.1038/s41598-017-04044-6
10.1038/s41598-017-05082-w
10.1038/s41598-017-05494-8
10.1038/s41598-017-08251-z
10.1038/s41598-017-10261-w
10.1038/s41598-017-14215-0
10.1038/s41598-018-19972-0
10.1038/s41598-018-20144-3
10.1038/s41598-018-22680-4
10.1038/s41598-018-30208-z
10.1038/s41598-018-32486-z
10.1038/s41598-018-37798-8
10.1038/s41598-019-38882-3
10.1038/s41598-019-42358-9
10.1038/s41598-019-45313-w
10.1038/s41598-019-46390-7
10.1038/s41598-019-47443-7
10.1038/s41598-019-54940-2
10.1038/s41598-020-60592-4
10.1038/s41598-020-66664-9
10.1038/s41598-020-70554-5
10.1038/s41598-020-72958-9
10.1038/s41928-020-0413-0
10.1038/s41929-020-0432-2
10.1038/s42005-019-0277-7
10.1038/s42254-020-0240-2
10.1038/srep01727
10.1038/srep02051
10.1038/srep02959
10.1038/srep04215
10.1038/srep04357
10.1038/srep06298
10.1038/srep06530
10.1038/srep07590
10.1038/srep08715
10.1038/srep11744
10.1038/srep13398
10.1038/srep22191
10.1038/srep26265
10.1038/srep26391
10.1038/srep30288
10.1038/srep30653
10.1038/srep31123
10.1038/srep32077
10.1038/srep32752
10.1038/srep34085
10.1038/srep34587
10.1038/srep37249
10.1038/srep44768
10.1039/a701563a
10.1039/a701582h
10.1039/a709239c
10.1039/a902657f
10.1039/an9840901229
10.1039/b000379o
10.1039/b005290f
10.1039/b006230h
10.1039/b106751f
10.1039/b109863m
10.1039/b110377f
10.1039/b201397e
10.1039/b204680f
10.1039/b208115f
10.1039/b210248j
10.1039/b210735j
10.1039/b307879e
10.1039/b312566c
10.1039/b402950j
10.1039/b406487a
10.1039/b408306g
10.1039/b413663m
10.1039/b417369d
10.1039/b500108k
10.1039/b500866b
10.1039/b505462c
10.1039/b505724h
10.1039/b507518a
10.1039/b510720b
10.1039/b511146c
10.1039/b511648a
10.1039/b512191d
10.1039/b513816g
10.1039/b515087f
10.1039/b600420b
10.1039/b602419j
10.1039/b604288k
10.1039/b607406e
10.1039/b610010d
10.1039/b610084h
10.1039/b611244g
10.1039/b613558g
10.1039/b615643f
10.1039/b618154f
10.1039/b712011g
10.1039/b713126g
10.1039/b713527k
10.1039/b715595f
10.1039/b717671f
10.1039/b719010g
10.1039/b804192j
10.1039/b808559e
10.1039/b812217b
10.1039/b814607a
10.1039/b818473a
10.1039/b905934b
10.1039/b906018a
10.1039/b907849e
10.1039/b910247g
10.1039/b913340b
10.1039/b913391g
10.1039/b913417b
10.1039/b913628b
10.1039/b914432c
10.1039/b917907k
10.1039/b918409k
10.1039/b920250a
10.1039/b924596k
10.1039/c000379d
10.1039/c004944c
10.1039/c0an00066c
10.1039/c0an00387e
10.1039/c0cc00001a
10.1039/c0cc05116k
10.1039/c0cc05419d
10.1039/c0ce00741b
10.1039/c0cp00353k
10.1039/c0cp00545b
10.1039/c0cp01569e
10.1039/c0cp02729d
10.1039/c0dt00333f
10.1039/c0ee00517g
10.1039/c0jm02224a
10.1039/c0jm04190d
10.1039/c0jm04568c
10.1039/c0nr00135j
10.1039/c0sm00386g
10.1039/c1cc16185g
10.1039/c1ce05270e
10.1039/c1ce05671a
10.1039/c1dt10071h
10.1039/c1dt11836f
10.1039/c1jm10480b
10.1039/c1jm11557j
10.1039/c1jm12966j
10.1039/c1nr10158g
10.1039/c1py00115a
10.1039/c1ra00653c
10.1039/c2an15997j
10.1039/c2an35596e
10.1039/c2cc16715h
10.1039/c2cc17652a
10.1039/c2cc31279d
10.1039/c2cc31702h
10.1039/c2cc35333d
10.1039/c2ce06731e
10.1039/c2cp23348g
10.1039/c2cp23602h
10.1039/c2cp41522d
10.1039/c2cp41959a
10.1039/c2cp42122d
10.1039/c2cs35215j
10.1039/c2cy20384g
10.1039/c2dt11864e
10.1039/c2dt31468a
10.1039/c2dt32527f
10.1039/c2ee21936k
10.1039/c2ee22358a
10.1039/c2em10796a
10.1039/c2ic90001g
10.1039/c2jm15471d
10.1039/c2jm16853g
10.1039/c2jm31940c
10.1039/c2jm32520a
10.1039/c2jm35643k
10.1039/c2nr30432e
10.1039/c2nr30621b
10.1039/c2nr32097e
10.1039/c2pp25175b
10.1039/c2ra20187a
10.1039/c2ra20571h
10.1039/c2sc00996j
10.1039/c2sc20193c
10.1039/c2sc21394j
10.1039/c2tc00088a
10.1039/c39720000602
10.1039/c39770000846
10.1039/c39910001615
10.1039/c3ay40739j
10.1039/c3ay41328d
10.1039/c3cc37990f
10.1039/c3cc40388b
10.1039/c3cc42583e
10.1039/c3ce40288f
10.1039/c3ce40510a
10.1039/c3ce40531a
10.1039/c3ce42131g
10.1039/c3ce42521e
10.1039/c3cp44460k
10.1039/c3cp53082e
10.1039/c3cp53272k
10.1039/c3cp53886a
10.1039/c3cs60176e
10.1039/c3cy00018d
10.1039/c3cy00117b
10.1039/c3dt53137f
10.1039/c3dt53487a
10.1039/c3ee23870a
10.1039/c3ee41860j
10.1039/c3ee42143k
10.1039/c3ee42446d
10.1039/c3ee43458c
10.1039/c3gc41343h
10.1039/c3lc41330f
10.1039/c3lc50453k
10.1039/c3nj01487h
10.1039/c3nj01603j
10.1039/c3nr00363a
10.1039/c3nr02141f
10.1039/c3nr02343e
10.1039/c3nr02433d
10.1039/c3nr03301e
10.1039/c3nr04968j
10.1039/c3ra21978j
10.1039/c3ra40317c
10.1039/c3ra41439f
10.1039/c3ra41713a
10.1039/c3ra43254h
10.1039/c3ra44926b
10.1039/c3ra47436d
10.1039/c3ra47619g
10.1039/c3sc51231b
10.1039/c3ta01298k
10.1039/c3ta11462g
10.1039/c3ta13851h
10.1039/c3ta14816e
10.1039/c3ta14876a
10.1039/c3ta15407f
10.1039/c3tc00020f
10.1039/c3tc00902e
10.1039/c3tc30473f
10.1039/c3tc30530a
10.1039/c3tc31553c
10.1039/c3tc31796j
10.1039/c3tc32017k
10.1039/c3tc32512a
10.1039/c4an00357h
10.1039/c4cc01084a
10.1039/c4cc01304b
10.1039/c4cc09628b
10.1039/c4ce02111h
10.1039/c4cp00384e
10.1039/c4cp01003e
10.1039/c4cp01423e
10.1039/c4cp01546k
10.1039/c4cp03698k
10.1039/c4cp04494k
10.1039/c4cp04780j
10.1039/c4cp05331a
10.1039/c4cp05560h
10.1039/c4cp05963h
10.1039/c4dt00138a
10.1039/c4dt00147h
10.1039/c4dt01303d
10.1039/c4dt01685h
10.1039/c4dt01694g
10.1039/c4dt02853h
10.1039/c4dt03102d
10.1039/c4ee00997e
10.1039/c4fd00080c
10.1039/c4fd00191e
10.1039/c4gc00454j
10.1039/c4gc01517g
10.1039/c4nj01618a
10.1039/c4nr00783b
10.1039/c4nr02450h
10.1039/c4nr05697c
10.1039/c4py00916a
10.1039/c4ra05785f
10.1039/c4ra06119e
10.1039/c4ra07619b
10.1039/c4ra07980a
10.1039/c4ra10947c
10.1039/c4ra12825g
10.1039/c4ra12916d
10.1039/c4ra12920b
10.1039/c4ra12990c
10.1039/c4ra13354d
10.1039/c4ra13954b
10.1039/c4ra14612c
10.1039/c4ra15645e
10.1039/c4sc02210f
10.1039/c4sm01895h
10.1039/c4ta00752b
10.1039/c4ta03447c
10.1039/c4ta03468f
10.1039/c4ta04293j
10.1039/c4ta06564f
10.1039/c4tb01218f
10.1039/c4tb01350f
10.1039/c4tc00090k
10.1039/c4tc00476k
10.1039/c4tc00589a
10.1039/c4tc00637b
10.1039/c4tc01037j
10.1039/c4tc02846e
10.1039/c4tc02880e
10.1039/c5ay03064a
10.1039/c5cc01835h
10.1039/c5cc04004c
10.1039/c5cc05387k
10.1039/c5cc05990a
10.1039/c5cc07813j
10.1039/c5cc08429f
10.1039/c5ce00661a
10.1039/c5ce02140e
10.1039/c5ce02279g
10.1039/c5cp00171d
10.1039/c5cp00637f
10.1039/c5cp01150g
10.1039/c5cp01445j
10.1039/c5cp01741f
10.1039/c5cp01993a
10.1039/c5cp02796a
10.1039/c5cp03349g
10.1039/c5cp03725e
10.1039/c5cp04264j
10.1039/c5cp06085k
10.1039/c5cp06745f
10.1039/c5cp06871a
10.1039/c5cp07425h
10.1039/c5cp07527k
10.1039/c5cs00380f
10.1039/c5cy01428j
10.1039/c5cy01839k
10.1039/c5cy01929j
10.1039/c5dt00147a
10.1039/c5dt01127b
10.1039/c5dt01471a
10.1039/c5dt02040a
10.1039/c5dt03694a
10.1039/c5ee01998b
10.1039/c5ee03045e
10.1039/c5mh00030k
10.1039/c5nj00109a
10.1039/c5nj00909j
10.1039/c5nj01475a
10.1039/c5nj01662b
10.1039/c5nj02337h
10.1039/c5nr01052g
10.1039/c5nr01489a
10.1039/c5nr04394h
10.1039/c5nr04575d
10.1039/c5nr05072c
10.1039/c5nr05325k
10.1039/c5nr05757d
10.1039/c5nr07008b
10.1039/c5py00665a
10.1039/c5ra00264h
10.1039/c5ra01458a
10.1039/c5ra01566a
10.1039/c5ra02659h
10.1039/c5ra03086b
10.1039/c5ra05208d
10.1039/c5ra05956a
10.1039/c5ra13036k
10.1039/c5ra13167g
10.1039/c5ra13188j
10.1039/c5ra13893k
10.1039/c5ra14638k
10.1039/c5ra16146k
10.1039/c5ra16394c
10.1039/c5ra17343d
10.1039/c5ra18096a
10.1039/c5ra18975f
10.1039/c5ra19290k
10.1039/c5ra19353b
10.1039/c5ra19566g
10.1039/c5ra20822j
10.1039/c5ra21085b
10.1039/c5ra21954j
10.1039/c5ra22537j
10.1039/c5ra27752c
10.1039/c5sc01151e
10.1039/c5sc02338f
10.1039/c5ta00302d
10.1039/c5ta02259b
10.1039/c5ta02516h
10.1039/c5ta02903a
10.1039/c5ta04313a
10.1039/c5ta05472a
10.1039/c5ta07226c
10.1039/c5ta08745g
10.1039/c5tb01739d
10.1039/c5tb02367j
10.1039/c5tc00401b
10.1039/c5tc00719d
10.1039/c5tc01605c
10.1039/c5tc02948a
10.1039/c5tc03767k
10.1039/c5tc04139b
10.1039/c5tc04339e
10.1039/c6an00650g
10.1039/c6an00679e
10.1039/c6cc03320b
10.1039/c6cc04327e
10.1039/c6cc07102c
10.1039/c6cc07832j
10.1039/c6ce00354k
10.1039/c6cp01315e
10.1039/c6cp01542e
10.1039/c6cp01559j
10.1039/c6cp02613c
10.1039/c6cp02660e
10.1039/c6cp04219h
10.1039/c6cp04898f
10.1039/c6cp05952j
10.1039/c6cp06621f
10.1039/c6cp06799a
10.1039/c6cp08168a
10.1039/c6cs00161k
10.1039/c6dt01166g
10.1039/c6dt01277a
10.1039/c6dt01298a
10.1039/c6dt02608g
10.1039/c6dt02905a
10.1039/c6dt03751h
10.1039/c6dt04399b
10.1039/c6ee01984f
10.1039/c6gc01287f
10.1039/c6nj00200e
10.1039/c6nj02923j
10.1039/c6nr01979j
10.1039/c6nr02197b
10.1039/c6nr03602c
10.1039/c6nr04519g
10.1039/c6nr05301g
10.1039/c6nr05451j
10.1039/c6nr06864b
10.1039/c6nr09021d
10.1039/c6qm00031b
10.1039/c6ra01131d
10.1039/c6ra02864k
10.1039/c6ra03217f
10.1039/c6ra03221d
10.1039/c6ra05249e
10.1039/c6ra05366a
10.1039/c6ra06115j
10.1039/c6ra08375g
10.1039/c6ra08528h
10.1039/c6ra09479a
10.1039/c6ra09791j
10.1039/c6ra16780b
10.1039/c6ra17613e
10.1039/c6ra18976h
10.1039/c6ra19661f
10.1039/c6ra19895c
10.1039/c6ra23386d
10.1039/c6ra24288j
10.1039/c6ra25704f
10.1039/c6ra27146d
10.1039/c6ra27540k
10.1039/c6ra28209a
10.1039/c6sc00974c
10.1039/c6sc03515a
10.1039/c6ta00416d
10.1039/c6ta00871b
10.1039/c6ta07221f
10.1039/c6ta07547a
10.1039/c6ta07700e
10.1039/c6ta08472a
10.1039/c6ta08628d
10.1039/c6tb02324j
10.1039/c6tc00436a
10.1039/c6tc00493h
10.1039/c6tc00648e
10.1039/c6tc01531j
10.1039/c6tc03030k
10.1039/c6tc04203a
10.1039/c7an00058h
10.1039/c7cc00501f
10.1039/c7cc07951f
10.1039/c7ce00203c
10.1039/c7cp00149e
10.1039/c7cp01455d
10.1039/c7cp01757j
10.1039/c7cp02798b
10.1039/c7cp04875k
10.1039/c7cp05373h
10.1039/c7cp06270b
10.1039/c7cp06283d
10.1039/c7cp07467k
10.1039/c7cs00205j
10.1039/c7cs00904f
10.1039/c7cy02572f
10.1039/c7dt00414a
10.1039/c7dt00716g
10.1039/c7dt02873c
10.1039/c7dt03189k
10.1039/c7dt04371f
10.1039/c7ja00008a
10.1039/c7lc00641a
10.1039/c7mb00190h
10.1039/c7mb00336f
10.1039/c7nj00436b
10.1039/c7nj00499k
10.1039/c7nj02990j
10.1039/c7nj04547f
10.1039/c7nr01860f
10.1039/c7nr06489f
10.1039/c7nr06503e
10.1039/c7nr06836k
10.1039/c7nr08289d
10.1039/c7nr09475b
10.1039/c7nr09534a
10.1039/c7ob00362e
10.1039/c7ob02149f
10.1039/c7ra01793f
10.1039/c7ra02845h
10.1039/c7ra03004e
10.1039/c7ra05272c
10.1039/c7ra06643k
10.1039/c7ra06816f
10.1039/c7ra07551k
10.1039/c7ra07786f
10.1039/c7ra08468d
10.1039/c7ra08543e
10.1039/c7ra09382a
10.1039/c7ra09903g
10.1039/c7ra11260b
10.1039/c7ra11647k
10.1039/c7ra11887b
10.1039/c7sc01219e
10.1039/c7sc04118g
10.1039/c7sc05020h
10.1039/c7se00137a
10.1039/c7ta01137g
10.1039/c7ta01203a
10.1039/c7ta02075a
10.1039/c7ta02216f
10.1039/c7ta02242e
10.1039/c7ta03191b
10.1039/c7ta04122e
10.1039/c7ta05822e
10.1039/c7ta08023a
10.1039/c7ta08617b
10.1039/c7ta10185f
10.1039/c7tc00768j
10.1039/c7tc01267e
10.1039/c7tc01597f
10.1039/c7tc01765k
10.1039/c7tc02664a
10.1039/c7tc02802d
10.1039/c7tc03309e
10.1039/c7tc03545d
10.1039/c7tc03698a
10.1039/c7tc03746e
10.1039/c7tc05052f
10.1039/c7tc05709a
10.1039/c7tc05878k
10.1039/c8bm00675j
10.1039/c8cc02853b
10.1039/c8cc09411j
10.1039/c8ce00649k
10.1039/c8ce01468j
10.1039/c8ce02072h
10.1039/c8cp01146j
10.1039/c8cp04915g
10.1039/c8cp05746j
10.1039/c8cp07745b
10.1039/c8cs00167g
10.1039/c8cs00174j
10.1039/c8cs00854j
10.1039/c8cy01621f
10.1039/c8dt00276b
10.1039/c8dt00805a
10.1039/c8dt02343c
10.1039/c8ee00567b
10.1039/c8em00565f
10.1039/c8ew00161h
10.1039/c8gc00295a
10.1039/c8mh00106e
10.1039/c8nh00062j
10.1039/c8nj00432c
10.1039/c8nj00729b
10.1039/c8nj03638a
10.1039/c8nj05329d
10.1039/c8nr02150c
10.1039/c8nr06203j
10.1039/c8nr06255b
10.1039/c8nr06502k
10.1039/c8nr07813k
10.1039/c8nr10526j
10.1039/c8pp00115d
10.1039/c8ra01439f
10.1039/c8ra02756k
10.1039/c8ra02858c
10.1039/c8ra05065a
10.1039/c8ra05706k
10.1039/c8ra06417b
10.1039/c8ra06763e
10.1039/c8ra08762h
10.1039/c8ra09040h
10.1039/c8ra09962f
10.1039/c8ra10026h
10.1039/c8sc03381a
10.1039/c8se00154e
10.1039/c8se00265g
10.1039/c8sm01549j
10.1039/c8ta00265g
10.1039/c8ta01321g
10.1039/c8ta01458b
10.1039/c8ta01662c
10.1039/c8ta03453b
10.1039/c8ta05992f
10.1039/c8ta06162a
10.1039/c8ta08019d
10.1039/c8ta11153g
10.1039/c8ta11977e
10.1039/c8tc00584b
10.1039/c8tc01893f
10.1039/c8tc02103a
10.1039/c8tc02353k
10.1039/c8tc02374c
10.1039/c8tc02464b
10.1039/c8tc02757a
10.1039/c8tc06296j
10.1039/c8tc06589f
10.1039/c9ay01155b
10.1039/c9ay01213c
10.1039/c9ay01500k
10.1039/c9cc00073a
10.1039/c9ce00159j
10.1039/c9ce01203f
10.1039/c9ce02017a
10.1039/c9cp00616h
10.1039/c9cp00789j
10.1039/c9cp02953b
10.1039/c9cp04875h
10.1039/c9cp05236d
10.1039/c9cp06322f
10.1039/c9cp06793k
10.1039/c9dt04193a
10.1039/c9ee01935a
10.1039/c9ee02202c
10.1039/c9gc03482j
10.1039/c9lc01112a
10.1039/c9mh00238c
10.1039/c9na00188c
10.1039/c9nj00228f
10.1039/c9nj03457a
10.1039/c9nj05802h
10.1039/c9nj06029d
10.1039/c9nj06126f
10.1039/c9nr01096c
10.1039/c9nr03793d
10.1039/c9nr07678f
10.1039/c9nr09889e
10.1039/c9nr10451h
10.1039/c9ob01316d
10.1039/c9py01892a
10.1039/c9qm00659a
10.1039/c9qm00667b
10.1039/c9ra00511k
10.1039/c9ra01306g
10.1039/c9ra03034d
10.1039/c9ra03426a
10.1039/c9ra05480d
10.1039/c9ra06074j
10.1039/c9ra06572e
10.1039/c9ra10009a
10.1039/c9ra10163b
10.1039/c9ra10305h
10.1039/c9ra10952h
10.1039/c9sc00371a
10.1039/c9sc00629j
10.1039/c9ta01052a
10.1039/c9ta01837a
10.1039/c9ta04559g
10.1039/c9ta07417a
10.1039/c9ta09902f
10.1039/c9ta10500j
10.1039/c9ta11915a
10.1039/c9ta12555h
10.1039/c9ta13441g
10.1039/c9tb00971j
10.1039/c9tb01358j
10.1039/c9tc03334c
10.1039/c9tc04440j
10.1039/c9tc05456a
10.1039/c9tc05767f
10.1039/c9tc06992e
10.1039/ca8916000653
10.1039/ca9140605081
10.1039/cs9780700507
10.1039/cs9841300069
10.1039/cs9942300299
10.1039/cs9972600101
10.1039/d0bm01125h
10.1039/d0cc02977g
10.1039/d0cc05044j
10.1039/d0cp00021c
10.1039/d0cp01227k
10.1039/d0cp01392g
10.1039/d0cp02137g
10.1039/d0cp03317k
10.1039/d0cp03734f
10.1039/d0cy00960a
10.1039/d0dt00361a
10.1039/d0dt00683a
10.1039/d0dt02166k
10.1039/d0ee00132e
10.1039/d0ee00788a
10.1039/d0ee02209h
10.1039/d0ma00181c
10.1039/d0me00013b
10.1039/d0na00375a
10.1039/d0nh00340a
10.1039/d0nj00160k
10.1039/d0nj00577k
10.1039/d0nj04397d
10.1039/d0nr00657b
10.1039/d0nr01730b
10.1039/d0nr02556a
10.1039/d0nr02596h
10.1039/d0nr03704d
10.1039/d0nr04120c
10.1039/d0pp00047g
10.1039/d0qi00038h
10.1039/d0qi00294a
10.1039/d0qm00187b
10.1039/d0qm00471e
10.1039/d0ra00170h
10.1039/d0ra02460k
10.1039/d0ra03773g
10.1039/d0ra04061d
10.1039/d0ra04257a
10.1039/d0ra06172g
10.1039/d0ra07429b
10.1039/d0sm00584c
10.1039/d0sm00625d
10.1039/d0ta03310c
10.1039/d0ta04305b
10.1039/d0tb01042a
10.1039/d0tb01585g
10.1039/d0tc00318b
10.1039/d0tc00552e
10.1039/d0tc00557f
10.1039/d0tc01880e
10.1039/dc9807000255
10.1039/df9572300085
10.1039/df9582500167
10.1039/df9715100085
10.1039/dt9870002467
10.1039/dt9960004227
10.1039/f19747000058
10.1039/f29797500280
10.1039/f29858101303
10.1039/fd107351
10.1039/ic9969300457
10.1039/jm9920200031
10.1039/jm9930301161
10.1039/jr9430000297
10.1039/jr9510001097
10.1039/p29730001307
10.1039/p29780000225
10.1039/p29840002031
10.1039/pc9838000039
10.1039/tf9191400167
10.1039/tf9282400159
10.1039/tf9635901477
10.1134/S002016850908024X
10.1134/S0020168515110060
10.1134/S0022476612030237
10.1134/S0022476615060013
10.1134/S0022476616030045
10.1134/S0030400X06090116
10.1134/S0030400X18110292
10.1134/S0030400X19010065
10.1134/S0030400X20040050
10.1134/S0030400X20050033
10.1134/S0030400X20050161
10.1134/S0031918X06060019
10.1134/S0036024416130124
10.1134/S0036024419110165
10.1134/S0036024419120173
10.1134/S0036024419130399
10.1134/S0040579520030082
10.1134/S1023193519120073
10.1134/S1061934819120025
10.1134/S1063739719040024
10.1134/S1063782608050035
10.1134/S1063782609010199
10.1134/S1063782609060098
10.1134/S106378261002020X
10.1134/S1063782617060227
10.1134/S106378261902012X
10.1134/S1063782619060058
10.1134/S1063782620010054
10.1134/S1063782620030112
10.1134/S1063782620090109
10.1134/S106378262011024X
10.1134/S1063783411070110
10.1134/S1063783414030251
10.1134/S1063783415100145
10.1134/S1063783420010266
10.1134/S1990793120030069
10.1134/S1990793120040065
10.1140/epjb/e2006-00165-2
10.1140/epjb/e2016-70490-x
10.1140/epjb/e2017-80091-x
10.1140/epjp/i2013-13153-6
10.1140/epjp/i2019-13079-y
10.1140/epjp/s13360-020-00473-x
10.1140/epjp/s13360-020-00688-y
10.1186/1556-276X-7-347
10.1186/1556-276X-7-556
10.1186/1556-276X-8-115
10.1186/1556-276X-8-74
10.1186/1556-276X-9-199
10.1186/1556-276X-9-667
10.1186/2193-8865-3-69
10.1186/s11671-015-0776-8
10.1186/s11671-015-1173-z
10.1186/s11671-016-1591-6
10.1186/s11671-017-2165-y
10.1186/s11671-018-2500-y
10.1186/s11671-018-2558-6
10.1186/s11671-019-3013-z
10.1186/s11671-019-3109-5
10.1186/s11671-020-03365-2
10.1186/s12951-018-0413-7
10.1186/s40510-018-0236-y
10.1186/s40580-017-0115-0
10.1186/s41476-016-0001-0
10.1186/s41476-018-0072-1
10.1186/s43074-020-0001-6
10.1557/mrc.2015.72
10.2478/s11772-006-0033-x
10.3103/S0003701X15030111
10.3938/jkps.65.1020
10.3938/jkps.66.224
10.3938/jkps.75.144
